# Supplementary material for: Performing moderate to severe activity is safe and tolerable for healthy youth while wearing a cloth facemask
Source: PLoS One. 2023 Mar 6;18(3):e0282475. doi: 10.1371/journal.pone.0282475 (PMC9987789; doi:10.1371/journal.pone.0282475)
Supplement: S1 Dataset — (XLSX) [file pone.0282475.s002.xlsx]

## Sheet: respiratory
ID	condition	intensity	IC	EELV	EELVFVC	RF	VT	FRVT	PetCO2	VEVCO2	HR	SAP	DAP	SatO2
1	SM	Rest	2.2	0.82	0.271523	7	0.51	13.7255	26	30.8	65	110	70	99
2	SM	Rest	1.76	0.59	0.251064	15	0.77	19.4805	39	27.5	74	105	65
3	SM	Rest				17	0.6	28.3333	31	29.5	85	105	80
4	SM	Rest	1.51	0.06	0.0382166	21	0.39	53.8462	35	30.7	125	107	86
5	SM	Rest	2.37	0.48	0.168421	25	0.38	65.7895	30	34.7	91			98
6	SM	Rest	1.42	1.34	0.485507	17	0.27	62.963	32	24.9	91	105	65
7	SM	Rest	1.13	0.88	0.437811	13	0.48	27.0833	28	34.5	85	105	60
8	SM	Rest				22	0.41	53.6585	34	27.6	80	90	60
9	SM	Rest	2.57	0.22	0.078853	17	0.6	28.3333	29	35.6	64	120	80
1	CM	Rest	1.14	1.36	0.544	7	0.36	19.4444	28	25.4	49	120	80
2	CM	Rest	1.76	0.68	0.278689	16	0.72	22.2222	36	31.1	82	120	80
3	CM	Rest				26	0.49	53.0612	30	34.2	96		80
4	CM	Rest	1.25	0.89	0.415888	17	0.36	47.2222	37	23.8	109	105	60	97
5	CM	Rest	2.18	0.28	0.113821	19	0.48	39.5833	29	31	74	120	80	97
6	CM	Rest	1.85	0.33	0.151376	9	0.59	15.2542	29	32.2	71	120	80
7	CM	Rest	1	0.84	0.456522	15	0.41	36.5854	27	33.2	85	100	60
8	CM	Rest	1.04	0.66	0.388235	20	0.36	55.5556	39	22.2	67	90	60
9	CM	Rest	1.57	1.31	0.454861	26	0.57	45.614	28	32.9	71	120	70
1	SM	80%lav	2.2	0.82	0.271523	18	0.88	20.4545	32	30.7	71	100	80
2	SM	80%lav	1.82	0.53	0.225532	25	1.11	22.5225	45	22.9	105	145	90
3	SM	80%lav				22	1	22	35	27.9	114	110	80
4	SM	80%lav	1.63	-0.06	-0.0382166	31	0.62	50	36	26.8	141	130	81
5	SM	80%lav	2.41	0.44	0.154386	27	0.94	28.7234	34	31.6	115
6	SM	80%lav	1.86	0.9	0.326087	25	0.83	30.1205	33	28.5	88	120	80
7	SM	80%lav	1.94	0.07	0.0348259	24	0.92	26.087	29	35.3	104	105	60
8	SM	80%lav				38	0.57	66.6667	38	25	123	130	80
9	SM	80%lav	1.94	0.85	0.304659	31	0.94	32.9787	34	29	100	120	80
1	CM	80%lav	1.79	0.71	0.284	13	0.8	16.25	30	31.3	64	110	70	99
2	CM	80%lav	1.79	0.65	0.266393	20	1	20	42	23.5	86	130	80
3	CM	80%lav				27	0.81	33.3333	36	27.6	117	130
4	CM	80%lav	1.26	0.88	0.411215	25	0.55	45.4545	39	23.3	125	130	80	98
5	CM	80%lav	2.2	0.26	0.105691	25	0.84	29.7619	33	29.3	113	130	70	97
6	CM	80%lav	1.37	0.81	0.37156	23	0.6	38.3333	34	27.1	86	120	70
7	CM	80%lav	1.27	0.57	0.309783	21	0.74	28.3784	29	34.2	103	105	65
8	CM	80%lav	1.1	0.6	0.352941	41	0.46	89.1304	39	23.3	100	100	60
9	CM	80%lav	1.97	0.91	0.315972	25	1.13	22.1239	34	31.2	98
1	SM	lav	2.02	1	0.331126	23	1.12	20.5357	31	31.6	87	110	70
2	SM	lav	1.83	0.52	0.221277	31	1.18	26.2712	44	23.2	126	165	90
3	SM	lav				30	0.99	30.303	35	28.2	138	120	80
4	SM	lav	1.75	-0.18	-0.11465	37	0.74	50	36	27.4	148	140	90
5	SM	lav	2.49	0.36	0.126316	29	1.35	21.4815	35	30	152	150	80
6	SM	lav	1.92	0.84	0.304348	34	1.24	27.4194	33	29.5	122	120	90
7	SM	lav	2.28	-0.27	-0.134328	33	1.24	26.6129	29	36	135	110	70
8	SM	lav				47	0.66	71.2121	36	25.8	140	140	80
9	SM	lav	2.41	0.38	0.136201	35	1.17	29.9145	35	29.1	121	120
1	CM	lav	1.87	0.63	0.252	19	1.39	13.6691	30	30.4	72	130	65	98
2	CM	lav	1.74	0.7	0.286885	26	1.06	24.5283	41	25.4	105	140	90
3	CM	lav				30	0.81	37.037	36	27.9	147
4	CM	lav	1.51	0.63	0.294393	29	0.64	45.3125	40	24.6	137	140	90	96
5	CM	lav	2.2	0.26	0.105691	28	1.23	22.7642	33	29.7	152	140	70	95
6	CM	lav	1.51	0.67	0.307339	27	1.05	25.7143	35	28.5	127	130	80
7	CM	lav	1.2	0.64	0.347826	31	0.77	40.2597	29	32.9	141	110	70
8	CM	lav	1.11	0.59	0.347059	46	0.61	75.4098	38	24.8	122	130	60
9	CM	lav	2	0.88	0.305556	39	0.99	39.3939	33	32.5	115
1	SM	delta40	2	1.02	0.337748	37	1.33	27.8195	30	33.7	142	110	70
2	SM	delta40	1.85	0.5	0.212766	38	1.42	26.7606	43	24	140	170	90
3	SM	delta40				41	1	41	33	29.8	169	120
4	SM	delta40	1.64	-0.07	-0.044586	61	1.03	59.2233	34	30.3	197	180	90
5	SM	delta40	2.17	0.68	0.238596	32	1.58	20.2532	37	27.3	185	170	80
6	SM	delta40	1.69	1.07	0.387681	36	1.13	31.8584	32	30.5	148	120	75
7	SM	delta40	2	0.01	0.00497512	37	1.21	30.5785	29	36	145	110	60
8	SM	delta40				61	0.67	91.0448	35	28	160	140	80
9	SM	delta40	1.75	1.04	0.37276	38	1.29	29.4574	33	30.7	131	130	70
1	CM	delta40	1.73	0.77	0.308	32	1.21	26.4463	32	31.8	133	135	65	99
2	CM	delta40	1.67	0.77	0.315574	29	1.2	24.1667	42	23.8	147	170	90
3	CM	delta40				40	0.91	43.956	35	29	180
4	CM	delta40	1.74	0.4	0.186916	57	0.93	61.2903	35	30.6	190	180	90
5	CM	delta40	2	0.46	0.186992	35	1.3	26.9231	38	25.7	181	150	70
6	CM	delta40	1.53	0.65	0.298165	36	0.87	41.3793	34	28.2	152	140	80
7	CM	delta40	1.45	0.39	0.211957	34	0.8	42.5	30	32.9	154	120	7
8	CM	delta40	1.16	0.54	0.317647	57	0.59	96.6102	38	25.7	140	160	70
9	CM	delta40	2.24	0.64	0.222222	42	1.22	34.4262	33	32.1	130	110	70
1	SM	peak	2.38	0.64	0.211921	41	1.66	24.6988	30	33.5	168	120	70	98
2	SM	peak	1.79	0.56	0.238298	53	1.66	31.9277	42	24.9	187	200	90	96
3	SM	peak												97
4	SM	peak	1.46	0.11	0.0700637	64	1	64	32	32	198	180	80	96
5	SM	peak	2.24	0.61	0.214035	46	1.76	26.1364	33	31.5	194	160	80	93
6	SM	peak	1.4	1.36	0.492754	53	0.89	59.5506	31	32.5	188	140	70
7	SM	peak	2.33	-0.32	-0.159204	44	1.49	29.5302	28	37.9	194	120	60	98
8	SM	peak				61	0.97	62.8866	35	28.8	191	160	80	95
9	SM	peak	2.21	0.58	0.207885	70	1.28	54.6875	30	36.7	170	130	70	98
1	CM	peak	1.87	0.63	0.252	40	1.35	29.6296	31	33.7	164	140	65	99
2	CM	peak	1.75	0.69	0.282787	45	1.28	35.1562	40	26.7	189	180	90	97
3	CM	peak				48	1.01	47.5248	34	29.6	196	140	80	97
4	CM	peak	1.49	0.65	0.303738	62	0.88	70.4545	33	31.8	192	180	90	96
5	CM	peak	1.9	0.56	0.227642	43	1.4	30.7143	34	29.7	194	150	70	94
6	CM	peak	1.44	0.74	0.33945	52	1.07	48.5981	32	32.3	195	140	80	97
7	CM	peak	1.68	0.16	0.0869565	40	0.77	51.9481	29	34.4	195	130	70	97
8	CM	peak	1.11	0.59	0.347059	59	0.85	69.4118	40	25	176	170	70	96
9	CM	peak	2.05	0.83	0.288194	59	1.22	48.3607	32	33.1	177	120	60	96

## Sheet: spirometry
id	condition	FVC	FEV1	FVC/FEV1	PEF
4	SM	3.02	2.9	96	7.08
4	CM	2.5	2.35	94	4.93
2	CM	2.44	2.28	93	4.66
2	SM	2.35	2.14	91	5.27
9	CM	1.57	1.5	95	3.65
9	SM
8	CM	2.14	2.02	95	4.39
8	SM	1.57	1.51	96	3.85
3	SM	2.85	2.81	100	5.79
3	CM	2.46	2.43	99	5.49
5	CM	2.18	1.86	85	2.92
5	SM	2.76	2.33	84	3.05
7	CM	1.84	1.75	95	3.44
7	SM	2.01	1.7	84	2.34
1	CM	1.7	1.41	83	2.26
1	SM
6	SM	2.79	2.79	100	8.3
6	CM	2.88	2.84	99	8.44

## Sheet: RPE
ID	condition	intensity	RPE
4	SM	80%LAV	7
4	CM	80%LAV	10
2	CM	80%LAV	7
2	SM	80%LAV	6
9	CM	80%LAV	7
9	SM	80%LAV	7
8	CM	80%LAV	7
8	SM	80%LAV	6
3	SM	80%LAV	6
3	CM	80%LAV	7
5	CM	80%LAV	10
5	SM	80%LAV	7
7	CM	80%LAV	7
7	SM	80%LAV	7
1	CM	80%LAV	6
1	SM	80%LAV
6	SM	80%LAV	7
6	CM	80%LAV	7
4	SM	LAV	11
4	CM	LAV	10
2	CM	LAV	8
2	SM	LAV	7
9	CM	LAV	8
9	SM	LAV	7
8	CM	LAV	10
8	SM	LAV	10
3	SM	LAV	9
3	CM	LAV	9
5	CM	LAV	10
5	SM	LAV	11
7	CM	LAV	10
7	SM	LAV	11
1	CM	LAV	7
1	SM	LAV
6	SM	LAV	7
6	CM	LAV	7
4	SM	DELTA 40	13
4	CM	DELTA 40	10
2	CM	DELTA 40	10
2	SM	DELTA 40	10
9	CM	DELTA 40	10
9	SM	DELTA 40	9
8	CM	DELTA 40	10
8	SM	DELTA 40	10
3	SM	DELTA 40	10
3	CM	DELTA 40	10
5	CM	DELTA 40	10
5	SM	DELTA 40	17
7	CM	DELTA 40	10
7	SM	DELTA 40
1	CM	DELTA 40	8
1	SM	DELTA 40
6	SM	DELTA 40	9
6	CM	DELTA 40	11
4	SM	Pico	17
4	CM	Pico	10
2	CM	Pico	10
2	SM	Pico	10
9	CM	Pico	10
9	SM	Pico
8	CM	Pico	11
8	SM	Pico	10
3	SM	Pico	10
3	CM	Pico	10
5	CM	Pico	10
5	SM	Pico	19
7	CM	Pico	10
7	SM	Pico
1	CM	Pico	10
1	SM	Pico
6	SM	Pico	13
6	CM	Pico	15

## Sheet: lactate
ID	condition	intensity	lac
1	CM	1
2	CM	1	1.20038
3	CM	1	2.86391
4	CM	1	0.720998
5	CM	1	0.175755
6	CM	1	3.27924
7	CM	1	0.355387
8	CM	1	0.761165
9	CM	1	1.52466
1	SM	1	1.22617
2	SM	1	2.05971
3	SM	1	1.6693
4	SM	1	5.59139
5	SM	1
6	SM	1	0.325325
7	SM	1	2.25215
8	SM	1	0.774994
9	SM	1	0.50886
1	CM	2	5.94716
2	CM	2	1.41226
3	CM	2	1.24459
4	CM	2	1.13945
5	CM	2
6	CM	2	3.188
7	CM	2	0.822843
8	CM	2	4.82634
9	CM	2	2.06801
1	SM	2	0.989084
2	SM	2	1.89735
3	SM	2	2.52516
4	SM	2	6.25013
5	SM	2	0.509005
6	SM	2	2.50339
7	SM	2	1.32213
8	SM	2	1.83114
9	SM	2	2.13488
1	CM	3	4.39187
2	CM	3	1.74032
3	CM	3	4.69531
4	CM	3	2.38045
5	CM	3	2.57677
6	CM	3	4.3374
7	CM	3	1.95245
8	CM	3	4.16061
9	CM	3	3.24962
1	SM	3	2.145
2	SM	3	2.07773
3	SM	3	3.68329
4	SM	3	5.23176
5	SM	3	3.10845
6	SM	3	2.08821
7	SM	3	0.704922
8	SM	3	1.95899
9	SM	3	2.63192
1	CM	4	6.98176
2	CM	4	1.91635
3	CM	4
4	CM	4	0.5419
5	CM	4	8.54226
6	CM	4	3.72846
7	CM	4
8	CM	4	2.86747
9	CM	4	2.41128
1	SM	4	6.85367
2	SM	4	1.67167
3	SM	4	2.36377
4	SM	4	3.49685
5	SM	4	5.67761
6	SM	4
7	SM	4	1.92952
8	SM	4	2.90324
9	SM	4	3.48763
1	CM	5	5.03901
2	CM	5	1.8823
3	CM	5	7.32989
4	CM	5	2.85771
5	CM	5	13.4026
6	CM	5	3.52331
7	CM	5	6.37138
8	CM	5	5.00928
9	CM	5	7.1687
1	SM	5	6.17741
2	SM	5
3	SM	5	6.69326
4	SM	5	5.34043
5	SM	5	11.0331
6	SM	5	2.07882
7	SM	5	2.74357
8	SM	5	4.73448
9	SM	5	6.21665

## Sheet: performance
ID	condition	Duration	TTEmin	TTEsec	TTEtotalsec	finished
1	CM	25'00''	5	0	300	yes
1	SM	25'17''	5	0	300	yes
2	CM	25'00''	5	0	300	yes
2	SM	24'00''	4	0	240	no
3	SM	25'00''	5	0	300	yes
3	CM	24'13''	4	13	253	no
4	SM	22'20''	2	20	140	no
4	CM	22'21''	2	21	141	no
5	CM	25'00''	5	0	300	yes
5	SM	25'00''	5	0	300	yes
6	SM	25'00''	5	0	300	yes
6	CM	25'00''	5	0	300	yes
7	CM	25'00''	5	0	300	yes
7	SM	25'00''	5	0	300	yes
8	CM	21'35''	1	35	95	no
8	SM	21'43''	1	43	103	no
9	CM	23'52''	3	52	232	no
9	SM	19'00''				no

## Sheet: intensity by level
ID	intensity	speed	Inc	HR	VO2	VE	RER
1	80lav	6	1	95	20.7	16.8	0.75
2	80lav	6	1	105	24.35	26.7	0.86
3	80lav	5	1	133	17.6	23.4	0.87
4	80lav	5	1	70	14.18	17.4	0.87
5	80lav	5	1	92	19.63	19.63	0.73
6	80lav	7	1	115	25.16	38.9	0.92
7	80lav	5	1	115	24.1	31.3	0.87
8	80lav	4	1	125	16.37	19	0.84
9	80lav	5	1	144	19.9	23.4	0.8
1	lav	7	1	117	26.7	24.6	0.83
2	lav	7	1	123	30.93	33.2	0.88
3	lav	7	1	163	21.87	31.4	1
4	lav	6	1	75	17.88	22.5	0.87
5	lav	7	1	117	24.12	23.5	0.89
6	lav	8	1	124	31.02	45.2	0.88
7	lav	7	1	131	29.5	38.6	0.89
8	lav	5	1	130	19.68	22.8	0.79
9	lav	6	1	151	23.52	29.4	0.87
1	delt40	9	1	142	34.89	32.6	0.91
2	delt40	9	1	142	37.9	45.6	1
3	delt40	8	1	174	27.74	39.4	1.04
4	delt40	11	1	130	30.8	42.1	0.95
5	delt40	9	1	150	32.55	36.1	0.91
6	delt40	10	1	150	38.96	65.2	0.94
7	delt40	8	1	165	36.44	48.7	0.95
8	delt40	8	1	182	32.74	46.7	1.06
9	delt40	7	1	177	32.13	45.3	0.99
1	pico	10	7	171	47.69	50.4	0.99
2	pico	14	1	181	45.19	56.9	1.04
3	pico	10	3	191	36.26	63.8	1.25
4	pico	14	5	180	49.72	74.6	1.04
5	pico	14	1	180	48.71	63
6	pico	14	9	189	50.39	110.8	1.07
7	pico	13	1	196	46.43	66.1	1
8	pico	10	1	186	37.5	58.1	1.17
9	pico	10	1	196	38.67	56.8	1.06
